# Supplementary material for: Conductometric Chemosensor for Saccharides Based on Thin Films of Poly(3-Thienylboronic) Acid: Measurements of Transversal Resistance
Source: Biosensors (Basel). 2025 Oct 9;15(10):679. doi: 10.3390/bios15100679 (PMC12564612; doi:10.3390/bios15100679)
Supplement: Supplementary file 1 [file biosensors-15-00679-s001.zip]

Archive with 1 entries (1 files):
- biosensors-3820416-supplementary.pdf
